# Supplementary material for: Chloroplast DNA Structural Variation, Phylogeny, and Age of Divergence among Diploid Cotton Species
Source: PLoS One. 2016 Jun 16;11(6):e0157183. doi: 10.1371/journal.pone.0157183 (PMC4911064; doi:10.1371/journal.pone.0157183)
Supplement: S5 Table — Note: yellow colors indicate the minimum distances, green colors indicate the maximum distance and NA indicates that there exists overlap sequences between two genes. clpP and ycf3 both contain two introns, while we merged them into one. (XLSX) [file pone.0157183.s007.xlsx]

## Sheet: S4_Table 
S5 Table. Mean necleotide distances of protein-coding exons and non-coding regions among 19 Gossypium species.
Gene	p-distance	SE		Non-coding regions	No.	Region	p-distance	SE
accD	0.00510124	0.000962522		trnH-GUG/psbA	IGS1	LSC	0.0449774	0.00686775
atpA	0.00290863	0.000711735		psbA/trnK-UUU	IGS2		0.0100888	0.00349007
atpB	0.0021798	0.000622393		trnK-UUU/intron	IGS3		0.00989557	0.00181397
atpE	0.00296762	0.00111132		trnK-UUU/rps16	IGS4		0.0205531	0.00297262
atpF	0.00225489	0.00104603		rps16/intron	IGS5		0.0136729	0.00210682
atpH	0.00570532	0.00188757		rps16/trnQ-UUG	IGS6		0.0200655	0.00305866
atpI	0.00168676	0.000864368		trnQ-UUG/psbK	IGS7		0.00632354	0.00214949
ccsA	0.00487635	0.00114281		psbK/psbI	IGS8		0.00903645	0.00253432
cemA	0.00403424	0.00142496		psbI/trnS-GCU	IGS9		0.00142248	0.00136589
clpP	0.0050921	0.00163687		trnS-GCU/trnG-UCC	IGS10		0.0134797	0.00227942
matK	0.0068477	0.00109158		trnG-UCC/trnR-UCU	IGS11		0.0124146	0.00400513
ndhA	0.00370585	0.000999717		trnR-UCU/atpA	IGS12		0.02746	0.014209
ndhB	0.000366212	0.000241793		atpA/atpF	IGS13		0.00972127	0.00575052
ndhC	0.00193321	0.00130128		atpF/intron	IGS14		0.00793222	0.00156799
ndhD	0.00473906	0.000935551		atpF/atpH	IGS15		0.0167239	0.00291046
ndhE	0.0031342	0.00179035		atpH/atpI	IGS16		0.0125867	0.00187655
ndhF	0.00893924	0.00112195		atpI/rps2	IGS17		0.0284436	0.00730591
ndhG	0.00279733	0.00123581		rps2/rpoC2	IGS18		0.0123457	0.00350007
ndhH	0.00236491	0.000671229		rpoC2/rpoC1	IGS19		0.00231117	0.00180429
ndhI	0.00477038	0.00167161		rpoC1/intron	IGS20		0.00299043	0.000898949
ndhJ	0.00142214	0.000809478		rpoC1/rpoB	IGS21		0.0197931	0.0194734
ndhK	0.00238058	0.000955854		rpoB/trnC-GCA	IGS22		0.0115242	0.00171006
petA	0.00313348	0.000870329		trnC-GCA/petN	IGS23		0.00876163	0.00183197
petB	0.00514403	0.00167045		petN/psbM	IGS24		0.00691831	0.00155041
petD	0.00138026	0.000757976		psbM/trnD-GUC	IGS25		0.00624099	0.00183868
petG	0.00666872	0.00439302		trnD-GUC/trnY-GUA	IGS26		0.0167181	0.00310574
petL	0	0		trnY-GUA/trnE-UUC	IGS27		0.00356824	0.00246133
petN	0.00116959	0.00116999		trnE-UUC/trnT-GGU	IGS28		0.0247578	0.00302578
psaA	0.00210246	0.000575083		trnT-GGU/psbD	IGS29		0.00703102	0.00122629
psaB	0.00155945	0.000419425		psbD/psbC	IGS30		NA	NA
psaC	0.00351828	0.00205657		psbC/trnS-UGA	IGS31		0.0110489	0.00314312
psaI	0.00307787	0.00294038		trnS-UGA/psbZ	IGS32		0.00452745	0.00178348
psaJ	0.00643728	0.0036109		psbZ/trnG-GCC	IGS33		0.0159899	0.00291098
psbA	0.00185571	0.000804627		trnG-GCC/trnfM-CAU	IGS34		0.0037179	0.00247735
psbB	0.00220591	0.000632917		trnfM-CAU/rps14	IGS35		0.00644015	0.00368262
psbC	0.00188763	0.000634074		rps14/psaB	IGS36		0.00593933	0.00426293
psbD	0.00161892	0.000738768		psaB/psaA	IGS37		0	0
psbE	0	0		psaA/ycf3	IGS38		0.00933274	0.00175961
psbF	0.000877193	0.000838454		ycf3/intron	IGS39		0.00603254	0.00114727
psbH	0	0		ycf3/trnS-GGA	IGS40		0.0115715	0.00372816
psbI	0.00252884	0.00254016		trnS-GGA/rps4	IGS41		0.00651201	0.00242879
psbJ	0.00247231	0.00185		rps4/trnT-UGU	IGS42		0.0180075	0.00324233
psbK	0.00653965	0.00301411		trnT-UGU/trnL-UAA	IGS43		0.0250411	0.00257881
psbL	0	0		trnL-UAA/intron	IGS44		0.007514	0.00212949
psbM	0	0		trnL-UAA/trnF-GAA	IGS45		0.0109724	0.00288475
psbN	0	0		trnF-GAA/ndhJ	IGS46		0.00703247	0.0016778
psbT	0	0		ndhJ/ndhK	IGS47		0.00966604	0.00483701
psbZ	0.00185649	0.00184997		ndhK/ndhC	IGS48		0.00506823	0.00375189
rbcL	0.00664152	0.00126264		ndhC/trnV-UAC	IGS49		0.0114284	0.00198287
rpl2	0.000241007	0.000233764		trnV-UAC/intron	IGS50		0.00241503	0.00079184
rpl14	0.00231382	0.00123603		trnV-UAC/trnM-CAU	IGS51		0.0025321	0.00156485
rpl16	0.00438596	0.0015939		trnM-CAU/atpE	IGS52		0.0119547	0.00363295
rpl20	0.00634354	0.0025966		atpE/atpB	IGS53		NA	NA
rpl22	0.00213354	0.00103158		atpB/rbcL	IGS54		0.00971547	0.00190446
rpl23	0	0		rbcL/accD	IGS55		0.00827684	0.00177779
rpl32	0.00986125	0.00323129		accD/psaI	IGS56		0.0154611	0.0024286
rpl33	0.00261849	0.0024991		psaI/ycf4	IGS57		0.00570028	0.0016475
rpl36	0.00441161	0.00254187		ycf4/cemA	IGS58		0.012354	0.00198639
rpoA	0.00458385	0.00127084		cemA/petA	IGS59		0.00720551	0.00322086
rpoB	0.00267917	0.000447997		petA/psbJ	IGS60		0.010081	0.00162838
rpoC1	0.00197773	0.000538139		psbJ/psbL	IGS61		0.0103075	0.00433651
rpoC2	0.00451096	0.000565158		psbL/psbF	IGS62		0	0
rps2	0.00123375	0.000546073		psbF/psbE	IGS63		0	0
rps3	0.0035604	0.00120142		psbE/petL	IGS64		0.0162286	0.00254183
rps4	0.00210372	0.000807199		petL/petG	IGS65		0.00786335	0.00364661
rps7	0.000749738	0.00072102		petG/trnW-CCA	IGS66		0.019369	0.00608972
rps8	0.00493827	0.00175774		trnW-CCA/trnP-UGG	IGS67		0.0200206	0.00591707
rps11	0.0043474	0.00178998		trnP-UGG/psaJ	IGS68		0.00822735	0.00273632
rps12	0.00122618	0.00121756		psaJ/rpl33	IGS69		0.0150672	0.00312469
rps14	0.00185282	0.00122508		rpl33/rps18	IGS70		0.0258541	0.005144
rps15	0.00299895	0.00168363		rps18/rpl20	IGS71		0.0110428	0.00396819
rps16	0.00635171	0.00276295		rpl20/rps12_5end	IGS72		0.00713356	0.00159964
rps18	0.00099377	0.000702149		rps12_5end/clpP	IGS73		0.00728011	0.00271498
rps19	0.00343751	0.00167537		clpP/intron	IGS74		0.00975043	0.00137752
ycf1	0.0105985	0.000900966		clpP/psbB	IGS75		0.00330909	0.00161513
ycf2	0.000636737	0.000153179		psbB/psbT	IGS76		0.00371187	0.00266137
ycf3	0.000653965	0.000460631		psbT/psbN	IGS77		0.0175439	0.00828805
ycf4	0.00788157	0.00211216		psbN/psbH	IGS78		0	0
Average	0.00310909	0.00120987		psbH/petB	IGS79		0.0208132	0.00783498
Max	0.0105985	0.00439302		petB/intron	IGS80		0.0045937	0.00142212
Min	0	0		petB/petD	IGS81		0.00432749	0.00249609
				petD/intron	IGS82		0.00498071	0.00142252
				petD/rpoA	IGS83		0.0101277	0.00331433
				rpoA/rps11	IGS84		0.0134613	0.00578666
				rps11/rpl36	IGS85		0.00831892	0.00407941
				rpl36/rps8	IGS86		0.0121964	0.00281215
				rps8/rpl14	IGS87		0.00545809	0.00307295
				rpl14/rpl16	IGS88		0.00856472	0.00485273
				rpl16/intron	IGS89		0.00916198	0.00153951
				rpl16/rps3	IGS90		0.0125479	0.00518396
				rps3/rpl22	IGS91		0	0
				rpl22/rps19	IGS92		0.0136783	0.00942361
				rps19/rpl2	IGS93	IRb	0.0426226	0.0181728
				rpl2/intron	IGS94		0.107373	0.00486502
				rpl2/rpl23	IGS95		0	0
				rpl23/trnI-CAU	IGS96		0.00246994	0.00169113
				trnI-CAU/ycf2	IGS97		0	0
				ycf2/trnL-CAA	IGS98		0.00151798	0.000639136
				trnL-CAA/ndhB	IGS99		0.00217291	0.000995665
				ndhB/intron	IGS100		0	0
				ndhB/rps7	IGS101		0.00107962	0.00104831
				rps7/rps12_3end	IGS102		0	0
				rps12_3end/intron	IGS103		0.0027716	0.000695758
				rps12_3end/trnV-GAC	IGS104		0.00154089	0.000536749
				trnV-GAC/rrn16	IGS105		0	0
				rrn16/trnI-GAU	IGS106		0.00035926	0.000354554
				trnI-GAU/intron	IGS107		0.00011139	0.00010671
				trnI-GAU/trnA-UGC	IGS108		0	0
				trnA-UGC/intron	IGS109		0	0
				trnA-UGC/rrn23	IGS110		0	0
				rrn23/rrn4.5	IGS111		0	0
				rrn4.5/rrn5	IGS112		0.00160401	0.00160533
				rrn5/trnR-ACG	IGS113		0.00818251	0.00359174
				trnN-GUU/ycf1	IGS114		0.000968451	0.000687072
				ycf1/rps15	IGS115	SSC	0.0076656	0.00216634
				rps15/ndhH	IGS116		0.00610221	0.00413344
				ndhH/ndhA	IGS117		0	0
				ndhA/intron	IGS118		0.00751124	0.00145504
				ndhA/ndhI	IGS119		0.0131398	0.00686199
				ndhI/ndhG	IGS120		0.0141537	0.00308833
				ndhG/ndhE	IGS121		0.0144464	0.00400808
				ndhE/psaC	IGS122		0.00413929	0.00165324
				psaC/ndhD	IGS123		0.0233458	0.00904527
				ndhD/ccsA	IGS124		0.0303319	0.00607927
				ccsA/trnL-UAG	IGS125		0.0249513	0.00890486
				trnL-UAG/rpl32	IGS126		0.0202429	0.00219947
				rpl32/ndhF	IGS127		0.016295	0.00180406
				ndhF/trnN-GUU	IGS128		0.0142218	0.00339865
				rpl2/trnH-GUG	IGS129	IRa	0.0418454	0.0183333
				Average			0.0107984	0.00312448
				Max			0.107373	0.0194734
				Min			0	0
Note: yellow colors indicate the minimum distances, green colors indicate the maximum distance and NA indicates that there exists overlap sequences between two genes. clpP and ycf3 both contain two introns, while we merged them into one.
