# Supplementary material for: Chloroplast DNA Structural Variation, Phylogeny, and Age of Divergence among Diploid Cotton Species
Source: PLoS One. 2016 Jun 16;11(6):e0157183. doi: 10.1371/journal.pone.0157183 (PMC4911064; doi:10.1371/journal.pone.0157183)
Supplement: S6 Table — Note: Indels were coded as unordered characters with binary states (in the case of simple presence/absence indels) or multistate characters (in the case of indels with variable length but one identical 5’ or 3’ end). (XLSX) [file pone.0157183.s008.xlsx]

## Sheet: Gene region
S6 Table. Indels length description and Indels data matrix for phylogenetic analysis.
		accD						ccsA						ndhI			rpoC2							ycf1																ycf2					rpl32		ndhF
Species	Sub-groups	gap1	gap2	gap3	gap4	gap5	gap6	gap7	gap8	gap9	gap10	gap11	gap12	gap13	gap14	gap15	gap16	gap17	gap18	gap19	gap20	gap21	gap22	gap23	gap24	gap25	gap26	gap27	gap28	gap29	gap30	gap31	gap32	gap33	gap34	gap35	gap36	gap37	gap38	gap39	gap40	gap41	gap42	gap43	gap44	gap45	gap46	gap47	gap48
G. herbaceum	A1	1	1	1	0	1	0	1	1	0	0	0	0	1	1	0	0	1	1	1	0	0	1	1	0	1	1	1	1	0	1	1	1	1	1	0	0	1	1	1	1	0	0	1	1	1	0	0	0
G. herbaceum var.africanum	A1-a	1	1	1	0	1	0	1	1	0	0	0	0	1	1	0	0	1	1	1	0	0	1	1	0	1	1	1	1	0	1	1	1	1	1	0	0	1	1	1	1	0	0	1	1	1	0	0	0
G. arboreum	A2	1	1	1	0	1	0	1	1	0	0	0	0	1	1	0	0	1	1	1	0	0	1	1	0	1	1	1	1	0	1	1	1	1	1	0	0	1	1	1	1	0	0	1	1	1	0	0	0
G. hirsutum	AD1	1	1	1	0	1	0	1	1	0	1	0	0	1	1	0	0	1	1	1	0	0	1	1	0	0	1	1	1	0	1	1	1	1	1	0	0	1	1	1	0	0	1	1	1	1	1	0	0
G. barbadense	AD2	1	1	1	0	1	0	1	1	0	1	0	0	1	1	0	0	1	1	0	0	0	1	1	0	0	1	0	1	0	1	1	1	1	1	0	0	1	1	1	0	0	1	1	1	1	1	0	0
G. longicalyx	F1	1	1	1	0	1	0	1	1	0	1	0	0	0	0	1	0	1	1	1	0	0	1	1	0	1	1	1	1	0	1	1	1	1	1	0	0	1	1	1	1	0	0	1	1	1	1	0	0
G. anomalum	B1	1	1	1	0	1	0	1	1	0	1	0	0	1	1	0	0	1	1	1	0	0	1	1	0	1	0	1	1	0	1	1	1	1	1	0	0	0	0	1	1	1	0	0	1	1	0	0	0
G. capitis-viridis	B3	1	1	1	0	1	0	1	1	0	1	0	0	1	0	0	0	1	1	1	0	0	1	1	0	1	0	1	1	0	1	1	1	1	1	0	0	0	0	1	1	1	0	0	1	1	0	0	0
G. sturtianum	C1	1	1	1	0	1	0	1	1	0	1	0	0	1	1	0	0	1	1	1	0	0	1	1	0	1	1	1	1	0	1	1	1	1	1	0	0	1	1	1	1	0	0	1	1	1	1	0	0
G. robinsonii	C2	1	1	1	0	1	1	1	1	0	1	0	0	1	1	0	1	1	1	1	0	0	1	1	0	1	1	1	1	0	1	1	1	1	1	0	0	1	1	1	1	0	0	1	1	1	1	0	0
G. bickii	G1	1	1	1	0	1	0	1	1	0	1	0	0	1	1	0	0	1	1	1	0	0	1	1	0	1	1	1	1	0	1	1	1	1	1	0	0	1	1	1	1	0	0	1	0	0	1	0	0
G. populifolium	K	1	1	1	0	1	0	1	1	0	1	0	0	1	1	0	0	1	1	1	0	1	0	1	0	1	1	1	1	0	1	1	1	0	1	0	0	1	1	1	1	0	0	1	1	1	1	0	0
G. thurberi	D1	1	1	1	0	1	0	1	1	0	1	0	0	1	1	0	0	1	1	1	0	0	1	1	0	1	1	1	0	0	1	1	1	1	1	0	0	1	1	1	1	0	0	1	1	1	1	0	0
G. raimondii	D5	1	1	1	0	1	0	1	1	0	1	0	0	1	1	0	0	1	1	1	0	0	1	1	0	1	1	1	1	0	1	1	1	1	1	0	0	1	1	1	1	0	0	1	1	1	1	0	0
G. gossypioides	D6	1	1	1	0	1	0	1	1	0	1	0	0	1	1	0	0	1	1	1	1	0	1	1	0	1	1	1	1	0	1	1	1	1	1	0	0	1	1	1	1	0	0	1	1	1	1	0	0
G. stocksii	E1	1	1	1	1	1	0	1	1	0	1	0	0	1	1	0	0	1	0	1	0	0	1	1	0	1	0	1	1	0	1	1	0	1	0	0	0	1	1	0	1	0	0	1	1	1	0	0	0
G. somalense	E2	1	1	1	1	1	0	1	1	0	1	0	0	1	1	0	0	1	1	1	0	0	1	1	0	1	0	1	1	0	1	1	1	1	1	0	0	1	1	1	1	0	0	1	1	1	0	0	0
G. areysianum	E3	1	1	1	1	1	0	1	1	0	1	0	0	1	1	0	0	1	1	1	0	0	1	1	0	1	0	1	1	0	1	1	1	1	1	0	0	1	1	1	1	0	0	1	1	1	0	0	0
G. incanum	E4	1	0	1	1	1	0	1	1	0	1	0	0	1	1	0	0	1	0	1	0	0	1	1	0	1	0	1	1	0	1	1	1	1	0	0	0	1	1	1	1	0	0	1	1	1	0	0	0
T. cacao	Tc	0	1	0	0	0	0	0	0	1	1	1	1	1	1	0	0	0	1	1	0	0	1	0	1	1	0	1	1	1	0	0	1	0	0	1	1	1	1	1	1	0	0	1	1	1	0	1	1
		3bp	6bp	6bp	6bp	6bp	3bp	6bp	6bp	9bp	6bp	1bp	5bp	1bp	21bp	4bp	6bp	6bp	6bp	6bp	3bp	4bp	10bp	6bp	6bp	6bp	6bp	6bp	6bp	9bp	9bp	6bp	6bp	9bp	6bp	6bp	9bp	6bp	6bp	6bp	6bp	18bp	6bp	6bp	1bp	11bp	6bp	21bp	6bp
Note:Indels were coded as unordered characters with binary states (in the case of simple presence/absence indels) or multistate characters (in the case of indels with variable length but one identical 5’ or 3’ end)
[truncated: 7 more columns]

## Sheet: LSC1
	trnH-GUG/psbA															psbA/trnK-UUU									trnK-UUU/intron																			trnK-UUU/rps16
Sub-groups	gap1	gap2	gap3	gap4	gap5	gap6	gap7	gap8	gap9	gap10	gap11	gap12	gap13	gap14	gap15	gap16	gap17	gap18	gap19	gap20	gap21	gap22	gap23	gap24	gap25	gap26	gap27	gap28	gap29	gap30	gap31	gap32	gap33	gap34	gap35	gap36	gap37	gap38	gap39	gap40	gap41	gap42	gap43	gap44	gap45	gap46	gap47	gap48	gap49
A1	0	0	0	0	1	0	0	0	0	1	0	0	1	0	0	1	1	0	1	1	0	0	1	1	0	0	1	1	0	0	0	0	0	0	0	1	1	0	0	0	0	0	1	0	1	0	0	1	0
A1-a	0	0	0	0	1	0	0	0	0	1	0	0	1	0	0	1	1	0	1	1	0	0	1	1	0	0	1	1	0	0	0	0	0	0	0	1	1	0	0	0	0	0	1	0	1	0	0	1	0
A2	0	0	0	0	1	0	0	0	0	1	0	0	1	0	0	1	1	0	1	1	0	0	1	1	0	0	1	1	0	0	0	0	0	0	0	1	1	0	0	0	0	0	1	0	1	0	0	1	0
AD1	0	0	0	0	1	0	0	0	0	1	0	0	1	0	0	1	1	0	1	1	0	1	1	1	0	0	1	1	0	0	0	0	0	0	0	1	1	0	0	0	0	0	1	0	1	0	0	1	0
AD2	0	0	0	0	1	0	0	0	1	1	0	0	1	0	0	1	1	0	1	1	0	1	1	1	0	0	1	1	0	0	0	0	0	1	0	1	1	0	1	0	0	0	1	0	1	0	0	1	0
F1	0	0	0	0	1	0	0	0	1	1	0	0	1	0	0	0	0	0	1	1	0	1	1	1	0	1	1	1	0	0	0	0	0	0	0	0	1	0	0	0	0	0	0	0	1	0	0	1	1
B1	1	0	0	0	1	0	1	0	1	1	0	1	1	0	0	0	0	0	1	1	0	1	1	1	0	1	1	1	0	0	0	0	0	0	0	0	1	0	0	0	1	0	0	0	1	0	0	1	0
B3	1	0	0	0	1	0	1	0	1	1	0	1	1	0	0	0	0	0	1	1	0	1	1	1	0	1	1	1	0	0	0	0	0	0	0	0	1	0	0	0	1	0	0	0	1	0	0	1	0
C1	1	0	0	0	0	0	0	0	1	1	0	0	1	0	0	0	0	0	1	1	0	1	1	1	0	1	1	1	1	0	1	0	0	0	0	0	1	0	0	1	1	0	0	0	1	0	0	0	2
C2	0	0	0	0	1	0	0	0	1	1	0	0	1	0	0	0	0	0	1	1	0	1	1	1	0	1	1	1	2	0	1	0	0	0	0	0	1	0	0	1	1	1	1	0	1	0	0	1	0
G1	1	0	0	0	0	0	0	0	1	1	0	0	1	0	0	0	0	0	1	1	0	1	1	1	0	1	1	1	1	0	1	0	0	0	0	0	1	0	0	0	1	0	0	0	1	0	0	0	2
K	0	0	0	1	1	0	1	0	1	1	0	0	1	0	0	0	0	0	1	1	0	1	1	1	0	1	1	0	0	0	1	0	0	0	0	0	1	0	0	1	1	1	1	0	1	0	0	1	0
D1	0	0	1	0	1	0	0	0	1	1	0	1	1	0	0	0	0	0	1	1	0	1	1	0	0	1	1	1	0	0	0	0	0	0	0	0	0	0	0	0	1	2	1	0	1	0	0	1	1
D5	0	0	0	1	1	0	0	0	1	1	0	0	1	0	0	0	0	0	1	1	0	1	1	0	0	1	1	1	0	0	0	1	0	0	0	0	0	0	0	0	1	2	1	0	1	0	0	1	1
D6	0	0	1	0	1	0	0	0	1	1	0	0	1	0	0	0	0	0	1	1	0	1	1	0	0	1	1	1	0	0	0	1	0	0	0	0	0	0	0	0	1	2	1	0	1	0	0	1	1
E1	0	1	0	0	1	0	0	0	1	1	0	0	0	0	0	0	0	0	1	1	0	1	1	1	0	0	0	1	0	0	0	0	0	0	0	0	1	0	0	0	0	0	0	0	1	0	0	1	0
E2	0	1	0	0	1	0	0	0	1	0	0	0	1	0	0	0	0	0	1	0	0	1	1	1	0	0	0	1	0	0	0	0	0	0	0	0	1	0	0	0	0	0	0	0	0	0	0	1	0
E3	0	1	0	0	1	0	0	0	1	0	0	0	1	0	0	0	0	0	1	0	0	1	1	1	0	0	0	1	0	0	0	0	0	0	0	0	1	0	0	0	0	0	0	0	0	0	0	1	0
E4	0	1	0	0	1	0	0	0	1	1	0	0	0	0	0	0	0	0	1	1	0	1	1	1	0	0	0	1	0	0	0	0	0	0	0	0	1	0	0	0	0	0	0	0	1	0	0	1	0
Tc	0	0	1	0	1	1	1	1	1	1	1	1	1	1	1	0	0	1	0	0	1	1	0	1	1	1	0	1	0	1	2	0	1	0	1	0	0	1	0	0	0	0	0	1	1	1	1	1	0
	9bp	6bp	6bp	1-4bp	2bp	14bp	7bp	79bp	1bp	1bp	4bp	1-3bp	5bp	3bp	17bp	7bp	7bp	4bp	5bp	5bp	1bp	6bp	9bp	29bp	2bp	1-9bp	1bp	5bp	6bp	5bp	2-3bp	5bp	5bp	1bp	3bp	7bp	17-59bp	3bp	6bp	1-4bp	3bp	8-10bp	10bp	1bp	1bp	4bp	37bp	21bp	6-49bp
[truncated: 356 more columns]

## Sheet: LSC2
	psbC/trnS-UGA						trnS-UGA/psbZ						psbZ/trnG-GCC
Sub-groups	406	407	408	409	410	411	412	413	414	415	416	417	418	419	420	421	422	423	424	425	426	427	428	429	430	431	432	433	434	435	436	437	438	439	440	441	442	443	444	445	446	447	448	449	450	451	452	453	454
A1	1	0	0	0	0	1	1	1	0	0	1	0	0	1	0	0	0	1	1	1	1	0	0	0	0	1	1	1	0	0	1	0	1	1	1	0	1	1	1	1	1	0	1	1	0	1	1	1	0
A1-a	1	0	0	0	0	1	1	1	0	0	1	0	0	1	1	0	0	1	1	1	1	0	0	0	0	1	1	1	0	0	1	0	1	1	1	0	1	1	1	1	1	0	1	1	0	1	1	1	0
A2	1	0	0	0	0	1	1	1	0	0	1	0	0	1	0	0	0	1	1	1	1	0	0	0	0	1	1	1	0	0	1	0	1	1	1	0	1	1	1	1	1	0	1	1	0	1	1	1	0
AD1	1	0	0	0	0	1	1	1	0	1	1	0	0	1	1	1	0	1	1	1	1	1	1	0	1	1	1	1	0	0	1	1	1	1	0	0	0	1	1	1	1	0	1	1	0	1	1	0	0
AD2	1	0	0	0	0	1	1	1	0	0	1	0	0	1	1	0	0	1	1	1	1	1	1	0	1	1	1	1	0	0	1	1	1	1	1	1	1	1	1	1	1	0	1	1	0	1	1	1	0
F1	1	0	0	0	0	1	1	0	0	0	1	0	0	1	1	1	0	1	1	1	1	1	1	1	1	1	1	1	0	0	0	1	1	0	0	0	0	1	1	1	1	1	1	1	0	0	1	1	0
B1	1	0	0	0	0	1	0	1	0	0	1	1	0	1	0	0	0	1	1	0	1	1	1	1	1	1	1	0	0	0	1	1	0	0	0	0	0	1	1	1	0	1	1	0	0	0	1	1	0
B3	1	0	0	0	0	1	0	1	0	0	1	1	0	1	0	0	0	1	1	0	1	1	1	1	1	1	1	0	0	0	1	1	0	0	0	0	0	1	1	1	0	1	1	0	0	0	1	1	0
C1	1	0	0	0	0	1	1	1	1	0	1	1	0	1	0	0	0	1	1	0	1	1	1	1	1	1	1	1	1	0	0	1	1	0	0	0	0	1	0	0	1	1	1	1	0	0	0	1	0
C2	1	0	0	1	0	1	1	1	0	0	1	1	0	0	0	0	0	1	1	0	1	1	1	1	1	1	1	1	1	0	0	1	1	1	0	0	0	1	1	1	1	1	1	1	0	1	1	1	0
G1	1	0	0	0	0	1	1	1	0	0	1	1	0	1	0	0	1	1	1	0	1	1	1	1	1	1	1	1	1	0	0	1	1	0	0	0	0	1	0	0	1	1	1	1	0	0	0	1	0
K	1	0	0	0	0	1	1	1	0	0	0	0	0	0	0	0	0	1	1	0	0	0	0	0	0	0	1	1	1	0	0	1	1	0	0	0	0	1	0	1	1	1	1	1	0	0	1	1	0
D1	1	1	1	0	0	1	1	1	0	0	1	0	0	1	0	0	0	1	1	1	1	1	1	1	1	1	1	1	0	1	1	1	1	0	0	0	0	1	1	1	1	1	1	1	0	0	1	1	0
D5	1	1	0	0	0	1	1	1	0	0	1	1	0	1	0	0	0	1	1	1	1	1	1	1	1	1	1	1	0	1	1	1	1	0	0	0	0	1	1	1	1	1	1	1	0	0	1	1	0
D6	1	1	0	0	0	1	1	1	0	0	1	1	0	1	0	0	0	1	1	1	1	1	1	1	1	1	1	1	0	1	1	1	1	0	0	0	0	1	1	1	1	1	1	1	0	0	1	1	0
E1	0	0	0	0	0	1	1	1	0	0	1	1	0	1	0	0	0	1	1	1	0	0	0	0	0	0	1	1	0	0	0	1	1	0	0	0	0	1	1	1	1	0	1	1	0	0	1	0	0
E2	0	0	0	0	0	1	1	1	0	0	1	1	0	1	0	0	0	1	1	1	1	1	0	0	0	0	0	1	0	0	0	1	1	0	0	0	0	0	1	1	1	1	1	1	0	0	1	1	0
E3	0	0	0	0	1	1	1	1	0	0	1	1	0	1	0	0	0	1	1	1	1	1	0	0	0	0	0	1	0	0	0	1	1	0	0	0	0	0	1	1	1	1	1	1	0	0	1	1	0
E4	0	0	0	0	0	0	1	1	0	0	1	1	0	1	0	0	0	1	1	1	0	0	0	0	0	0	1	1	0	0	0	1	1	0	0	0	0	1	1	1	1	0	1	1	1	1	1	0	0
Tc	0	0	0	0	0	1	1	1	1	0	1	0	1	1	0	0	0	0	0	0	1	1	1	0	1	1	1	1	0	0	1	0	1	0	0	0	0	1	1	1	0	0	0	1	0	0	0	1	1
	9bp	17bp	6bp	1-3bp	10bp	6bp	6bp	10bp	5bp	4bp	1bp	1bp	12bp	1bp	1bp	1bp	3bp	5bp	2bp	1bp	1bp	3bp	1bp	5bp	1bp	35bp	6bp	3bp	1bp	11bp	9bp	2bp	5bp	17bp	13bp	13bp	8bp	15bp	7bp	17bp	5bp	6bp	2bp	3bp	8bp	9bp	3bp	6bp	8bp
[truncated: 420 more columns]

## Sheet: LSC3
	psbJ/psbL		psbL/psbF		psbF/psbE		psbE/petL																	petL/petG		petG/trnW-CCA									trnW-CCA/trnP-UGG					trnP-UGG/psaJ							psaJ/rpl33
Sub-groups	875	876					877	878	879	880	881	882	883	884	885	886	887	888	889	890	891	892	893	894		895	896	897	898	899	900	901	902	903	904	905	906	907	908	909	910	911	912	913	914	915	916	917	918
A1	1	0					0	0	0	0	1	1	1	1	1	1	0	1	1	1	1	1	1	0		0	1	0	1	1	1	0	0	1	0	0	1	1	1	0	1	1	1	0	0	1	1	1	0
A1-a	1	0					0	0	0	0	1	1	1	0	1	1	0	1	1	1	1	1	1	0		0	1	0	1	1	1	0	0	1	0	0	1	1	1	0	1	1	1	0	0	1	1	1	0
A2	1	0					0	0	0	0	1	1	1	1	1	1	0	1	1	1	1	1	1	0		0	1	0	1	1	1	0	0	1	0	0	1	1	1	0	1	1	1	0	0	1	1	1	0
AD1	0	0					0	0	0	0	1	1	1	0	1	1	0	1	1	1	1	0	1	0		0	1	0	1	1	1	0	0	1	0	0	1	1	1	0	1	1	1	0	0	1	1	1	1
AD2	0	0					0	0	0	1	1	1	1	1	1	1	0	1	1	1	1	0	1	0		0	1	0	1	1	1	0	0	1	0	0	1	1	1	0	1	1	1	0	0	1	1	1	1
F1	0	0					0	0	0	0	1	1	1	0	1	0	0	1	1	0	1	1	1	0		0	0	0	1	1	1	0	0	1	0	1	1	1	0	0	1	1	1	0	0	1	1	1	1
B1	0	0					0	0	0	0	1	0	1	1	1	1	1	1	1	1	0	1	0	0		0	0	0	1	1	1	0	0	1	0	1	0	1	1	0	0	1	1	0	0	1	1	1	0
B3	0	0					0	0	0	0	1	0	1	1	1	1	1	1	1	1	0	1	0	0		0	0	0	1	1	1	0	0	1	0	1	0	1	1	0	0	1	1	0	0	1	1	1	0
C1	0	0					0	0	0	0	0	1	1	1	1	1	1	1	0	1	1	0	1	0		0	0	0	1	1	0	0	0	1	1	1	1	1	1	0	1	1	1	0	0	1	0	1	0
C2	0	0					0	0	0	0	1	1	1	1	0	1	1	1	0	1	1	0	1	0		0	0	1	1	1	1	0	0	0	1	1	1	1	1	0	1	1	1	0	0	1	0	1	0
G1	0	0					0	0	0	0	0	1	1	1	1	1	1	1	0	1	1	0	1	0		0	0	0	1	1	0	0	0	1	1	1	1	1	1	0	1	1	1	0	0	1	0	1	0
K	0	0					0	0	0	0	1	1	1	1	1	1	1	0	0	1	0	0	1	0		0	0	0	1	1	1	0	0	1	1	1	1	1	1	0	1	1	1	0	0	1	0	1	0
D1	0	0					0	0	0	0	1	1	0	1	1	0	1	1	1	1	1	1	1	0		1	0	0	1	1	1	0	0	1	0	1	1	1	1	0	1	1	1	0	0	1	1	1	0
D5	0	0					0	0	0	0	1	1	0	0	1	0	1	1	1	1	1	1	1	0		1	0	0	1	1	1	0	0	1	0	1	1	1	1	0	1	1	0	0	0	1	1	1	0
D6	0	0					0	0	0	0	1	1	0	0	1	0	1	1	1	1	1	1	1	0		1	0	0	1	1	1	0	0	1	0	1	1	1	1	0	1	1	1	0	0	0	1	1	0
E1	0	0					0	0	0	0	1	1	0	0	1	0	0	1	1	1	0	1	1	1		0	0	0	1	0	1	0	1	1	0	1	1	1	1	0	1	1	1	0	0	1	1	1	0
E2	0	0					0	0	0	0	1	1	0	1	1	0	0	1	1	1	1	1	1	1		0	0	0	1	1	1	1	1	1	0	1	1	1	1	0	1	1	1	0	0	1	1	1	1
E3	0	0					0	0	0	0	1	1	0	1	1	0	0	1	1	1	1	1	1	1		0	0	0	1	1	1	1	1	1	0	1	1	1	1	0	1	1	1	0	0	1	1	1	1
E4	0	0					0	0	0	0	1	1	0	1	1	0	0	1	1	1	1	0	1	1		0	0	0	1	0	1	0	1	1	0	1	1	1	1	0	0	1	1	0	0	1	1	0	0
Tc	0	1					1	1	1	0	1	1	0	1	0	0	1	1	1	1	0	1	1	0		0	0	0	0	1	1	0	1	1	0	1	1	0	1	1	1	0	1	1	1	1	1	1	0
	1bp	6bp					20bp	5bp	5bp	1bp	2bp	2bp	5bp	1bp	7bp	1bp	6bp	2bp	3bp	1bp	1bp	5bp	1bp	22bp		23bp	1bp	8bp	23bp	7bp	6bp	2bp	1bp	1bp	9bp	5bp	7bp	5bp	1bp	1bp	5bp	5bp	7bp	1bp	6bp	3bp	1bp	2bp	1bp
[truncated: 206 more columns]

## Sheet: IRb
	rps19/rpl2							rpl2/intron		rpl2/rpl23		rpl23/trnI-CAU			trnI-CAU/ycf2			ycf2/trnL-CAA							trnL-CAA/ndhB			ndhB/intron		ndhB/rps7		rps7/rps12_3end			rps12_3end/intron			rps12_3end/trnV-GAC
Sub-groups	gap1	2	3	4	5	6	7	8	9			10						11	12	13	14	15	16	17	18	19	20	21		22	23				24	25		26	27	28	29	30	31	32	33	34	35	36	37
A1	0	0	0	0	0	0	0	1	0			1						1	1	1	1	1	0	1	0	0	0	0		1	1				0	1		1	1	0	1	1	0	0	1	1	1	0	1
A1-a	0	0	0	0	0	0	0	1	0			1						1	1	1	1	1	0	1	0	0	0	0		1	1				0	1		1	1	1	1	1	0	0	1	1	1	0	1
A2	0	0	0	0	0	0	0	1	0			1						1	1	1	1	1	0	1	0	0	0	0		1	1				0	1		1	1	0	1	1	0	0	1	1	1	0	1
AD1	0	0	0	0	0	0	0	1	0			0						1	1	1	1	1	0	1	0	0	0	0		1	1				0	1		1	1	0	1	1	0	0	1	1	0	0	1
AD2	0	0	0	0	0	0	0	1	0			0						1	1	1	1	1	0	1	0	0	0	0		1	1				0	1		1	1	0	1	1	0	0	1	1	1	0	1
F1	1	0	0	0	0	1	0	1	0			1						1	1	1	1	1	0	1	0	0	0	1		1	1				0	1		1	0	0	1	1	0	0	1	1	1	0	0
B1	1	0	0	0	0	1	0	1	0			1						1	1	1	1	1	0	1	0	0	0	0		1	1				0	1		1	0	0	1	1	0	0	1	1	1	1	0
B3	1	0	0	0	0	1	0	1	0			1						1	1	1	1	1	0	1	0	0	0	0		1	1				0	1		1	0	0	1	1	0	0	1	1	1	0	0
C1	1	0	0	0	0	1	0	1	0			1						1	1	1	1	1	0	1	0	0	0	1		1	1				0	1		1	0	0	1	1	0	0	1	1	1	0	0
C2	1	0	0	0	0	1	0	1	0			1						1	1	1	1	1	1	1	0	0	0	0		1	1				1	0		1	0	0	1	1	0	0	1	1	1	0	0
G1	1	0	0	0	0	1	0	1	0			1						1	1	1	1	1	0	1	0	0	0	1		1	1				0	1		1	0	0	1	1	0	0	1	1	1	0	0
K	1	0	1	0	0	1	0	1	0			1						1	1	1	1	1	0	1	0	0	0	0		1	1				0	1		1	0	0	1	0	0	0	1	1	1	0	0
D1	1	0	0	0	0	1	0	1	0			1						0	1	1	1	1	0	1	0	0	0	1		1	1				0	1		1	0	0	0	1	0	0	1	1	1	0	0
D5	1	0	0	0	0	1	0	1	0			1						0	1	1	1	1	0	1	0	0	0	1		1	1				0	1		1	0	0	0	1	0	0	1	1	1	0	0
D6	1	0	0	0	0	1	0	1	0			1						0	1	1	1	1	0	0	0	0	0	1		1	1				0	1		1	0	0	0	1	0	0	1	1	1	0	0
E1	1	0	0	0	0	1	1	1	0			1						1	1	1	1	0	0	1	0	0	0	0		1	1				0	1		1	0	0	1	1	0	0	1	0	1	0	0
E2	1	0	0	0	1	1	1	1	0			1						1	1	1	0	0	0	1	0	0	0	0		1	1				0	1		1	0	0	1	1	0	0	0	1	1	0	0
E3	1	0	0	0	1	1	1	1	0			1						1	1	1	0	0	0	1	0	0	0	0		1	1				0	1		1	0	0	1	1	0	0	0	1	1	0	0
E4	1	0	0	0	0	1	0	1	0			1						1	1	1	1	0	0	1	0	0	0	0		1	1				0	1		1	0	0	1	1	0	0	1	0	1	0	0
Tc	1	1	1	1	0	1	0	0	1			1						1	0	0	1	0	0	1	1	1	1	0		0	0				0	1		0	0	0	1	1	1	1	1	1	1	0	0
	3bp	5bp	10bp	5bp	1bp	1bp	1bp	5bp	5bp			4bp						5bp	11bp	5bp	6bp	1bp	1bp	1bp	5bp	3bp	2bp	6bp		1bp	1bp				1bp	1bp		7bp	1bp	3bp	1bp	2bp	1bp	5bp	6bp	6bp	5bp	1bp	8bp
[truncated: 27 more columns]

## Sheet: SSC
	ycf1/rps15				rps15/ndhH		ndhH/ndhA		ndhA/intron																			ndhA/ndhI		ndhI/ndhG																ndhG/ndhE			ndhE/psaC
Sub-groups	gap1	2	3	4	5	6			7	8	9	10	11	12	13	14	15	16	17	18	19	20	21	22	23	24	25	26	27	28	29	30	31	32	33	34	35	36	37	38	39	40	41	42	43	44	45	46	47
A1	1	0	1	0	1	0			0	0	0	0	0	1	0	0	1	1	0	1	1	1	0	1	0	0	0	0	1	1	1	1	0	0	1	0	0	0	1	0	0	0	1	1	0	1	0	0	0
A1-a	1	0	1	0	1	0			0	0	0	0	0	1	0	0	1	1	0	1	1	1	0	1	0	0	1	0	1	1	1	1	0	0	1	0	0	0	1	0	0	0	1	1	0	1	0	0	0
A2	1	0	1	0	1	0			0	0	0	0	0	1	0	0	1	1	0	1	1	1	0	1	0	0	0	0	1	1	1	1	0	0	1	0	0	0	1	0	0	0	1	1	0	1	0	0	0
AD1	1	0	1	0	1	0			0	0	0	0	0	1	0	0	1	1	0	1	1	1	0	1	0	0	0	0	1	1	1	1	0	0	1	0	0	0	1	0	0	0	1	1	0	1	0	0	0
AD2	1	0	1	0	1	0			0	0	0	0	0	1	0	0	1	1	0	1	1	1	0	1	0	0	0	0	1	1	1	1	0	0	1	0	0	0	1	0	0	0	1	1	0	1	0	0	0
F1	1	0	1	0	1	0			1	0	0	0	0	1	0	0	1	1	0	1	1	1	0	1	0	0	0	0	1	0	1	1	0	1	1	0	0	0	1	0	0	0	1	1	1	1	0	0	0
B1	1	0	1	0	1	0			0	0	0	0	0	1	0	0	0	1	0	1	1	1	0	1	0	0	0	0	1	1	1	1	0	0	1	0	0	0	1	0	0	1	1	0	1	1	0	0	0
B3	1	0	1	0	1	0			0	0	0	0	0	1	0	0	0	1	0	1	1	1	0	1	0	0	0	0	1	1	1	1	0	0	1	0	0	0	1	0	0	1	1	0	1	1	0	0	0
C1	1	1	0	0	1	0			0	0	0	0	0	1	0	0	1	0	0	1	1	1	0	1	0	0	0	0	1	1	1	1	0	0	1	0	0	0	1	0	0	1	1	0	1	1	0	0	0
C2	1	0	0	0	1	0			0	0	0	0	0	1	0	0	1	1	0	1	1	0	0	1	0	0	0	0	1	1	1	1	0	0	1	0	0	0	1	0	0	1	1	0	1	1	0	0	0
G1	1	1	0	0	1	0			0	0	0	0	0	1	0	0	1	0	0	1	1	1	0	1	0	0	0	0	1	1	1	1	1	0	1	0	0	0	1	0	0	1	1	0	1	1	0	0	0
K	1	0	0	0	1	0			0	0	0	0	0	1	0	0	1	1	1	1	0	1	0	1	0	0	0	0	1	1	1	1	0	0	1	0	1	0	1	0	0	1	1	0	1	1	0	0	0
D1	1	0	1	0	1	0			0	0	0	0	0	1	0	0	1	0	0	1	1	1	0	0	0	1	0	0	1	1	1	1	0	0	1	0	0	0	1	0	0	1	1	0	1	1	0	0	0
D5	1	0	1	0	1	0			0	0	0	0	0	1	0	0	1	0	0	0	1	1	0	0	0	0	0	0	1	1	1	1	0	0	1	0	0	0	1	0	0	1	1	0	1	1	0	0	0
D6	1	0	1	0	1	0			0	0	0	0	0	1	0	0	1	0	0	0	1	1	0	0	0	0	0	0	1	1	1	1	0	0	1	0	0	0	1	0	0	1	1	0	1	1	0	0	0
E1	1	0	1	0	1	0			0	0	0	0	0	1	0	0	1	1	1	1	1	1	0	1	0	0	0	0	0	1	1	1	0	0	0	0	0	0	0	0	0	1	1	0	1	1	0	0	0
E2	1	0	1	0	1	0			0	0	0	0	0	1	0	0	1	1	1	1	1	1	0	1	0	0	0	0	0	1	1	1	0	0	1	0	0	0	1	0	0	1	1	0	1	1	0	0	0
E3	1	0	1	0	1	0			0	0	0	0	0	1	0	0	1	1	1	1	1	1	0	1	0	0	0	0	0	1	1	1	0	0	1	0	0	0	1	0	0	1	1	0	1	1	0	0	0
E4	1	0	1	0	0	0			0	0	0	0	0	1	0	0	1	1	1	1	1	1	0	1	0	0	0	0	0	1	1	1	0	0	1	0	0	0	1	0	0	1	1	0	1	1	0	0	0
Tc	0	0	1	1	1	1			0	1	1	1	1	0	1	1	1	1	0	1	1	1	1	1	1	0	0	1	1	1	0	0	0	0	1	1	1	1	1	1	1	1	0	0	1	0	1	1	1
	13bp	4bp	1bp	4bp	6bp	1bp			6bp	17bp	1bp	1bp	2bp	4bp	1bp	1bp	57bp	1bp	1bp	1bp	4bp	2bp	6bp	9bp	11bp	1bp	11bp	8bp	1bp	4bp	5bp	4bp	6bp	1bp	5bp	2bp	2bp	10bp	1bp	4bp	7bp	4bp	1bp	1bp	1bp	9bp	5bp	6bp	3bp
